# Supplementary material for: TSPO-induced degradation of the ethylene receptor RhETR3 promotes salt tolerance in rose (Rosa hybrida)
Source: Hortic Res. 2024 Feb 15;11(4):uhae040. doi: 10.1093/hr/uhae040 (PMC11017515; doi:10.1093/hr/uhae040)
Supplement: Web_Material_uhae040 [file web_material_uhae040.zip]

Archive with 5 entries (5 files):
- Supplementary Figure 20231124.docx
- Supplementary Figure. S1 Gene features analysis of RhTSPO.ai
- Supplementary Figure. S2 RhTSPO enhances salt tolerance in Arabidopsis.ai
- Supplementary Figure. S3 Effects of RhETR3 and RhTSPO on AtERF98 expression to regulate salt response in Arabidopsis.ai
- Supplementary Figure. S4 Effects of RhETR3 and RhTSPO on the expression of ascorbic acid (AsA) biosynthesis genes to regulate the salt response in Arabidopsis.ai
